# Supplementary material for: Comparative assessment of Texas horned lizard (Phrynosoma cornutum) gut microbiome diversity and composition throughout transition from captivity to wild
Source: Front Microbiomes. 2025 Jun 18;4:1601442. doi: 10.3389/frmbi.2025.1601442 (PMC12993635; doi:10.3389/frmbi.2025.1601442)
Supplement: Supplementary file 5 [file Table1.xlsx]

## Sheet: Sheet1
Table 1. Sample size by sample type and month before and after rarefaction and filtering processes.
Sample Type	Month	Sample no. (pre-rarefaction and filtering)	Sample no. (post-rarefaction and filtering)
Headstart Gut Microbiome	January	22	14
	Feburary	29	15
	March	30	16
	April	26	12
	May	13	13
	June	13	12
	July	11	9
	Total	144	91
Resident Gut Microbiome	May	11	11
	June	3	2
	July	12	7
	Total	26	20
Diet Microbiome	January	9	9
	Feburary	7	7
	March	6	6
	April	6	6
	May	7	6
	June	6	6
	July	8	8
	Total	49	48
Environment Microbiome	January	8	8
	Feburary	8	8
	March	8	8
	April	9	8
	May	8	8
	June	8	8
	July	7	7
	Total	56	55
