# Supplementary material for: Comparative assessment of Texas horned lizard (Phrynosoma cornutum) gut microbiome diversity and composition throughout transition from captivity to wild
Source: Front Microbiomes. 2025 Jun 18;4:1601442. doi: 10.3389/frmbi.2025.1601442 (PMC12993635; doi:10.3389/frmbi.2025.1601442)
Supplement: Supplementary file 6 [file Table2.xlsx]

## Sheet: Sheet1
Table 2. Mean Phyla relative abundance by sample type. The category "other" represents the summed relative abundance of phyla not present at a relative abundace of at least 0.05 in one sample.
Phylum	Captive Headstart	Post-Release Headstart	Resident	Captive Diet	Wild Diet	Captive Environment	Wild Environment
Acidobacteriota	0.00930789	0.0652357	0.0472414	0.000134159	0.0102155	0.0603025	0.140082
Actinobacteriota	0.150578	0.326292	0.321418	0.0248355	0.0389804	0.131038	0.167921
Bacteroidota	0.0442236	0.0582477	0.0350968	0.0651551	0.0638742	0.0735826	0.0771189
Bdellovibrionota	0.00031226	0.00226497	0.00164724	1.20357e-06	0.000252593	0.00311415	0.00463087
Chloroflexi	0.0279955	0.0218063	0.0162294	0.00023606	0.00387768	0.0996291	0.0394631
Cyanobacteria	0.00452603	0.0119347	0.0144575	0.124762	0.116984	0.00355848	0.0623486
Deinococcota	0.00447698	0.0680582	0.115838	5.81179e-05	0.000167133	0.00586038	0.0080696
Desulfobacterota	0.00181235	0.000514161	0.000212598	0.00138223	0.000907005	0.00136484	0.000616813
Firmicutes	0.188873	0.084239	0.0926661	0.41128	0.0492639	0.18667	0.021762
Fusobacteriota	0.00106611	0.000102798	0	0.00323226	0	5.55313e-06	2.55652e-06
Gemmatimonadota	0.00318765	0.00456628	0.00354974	8.65e-06	0.00054786	0.0168074	0.0112086
Methylomirabilota	0.000200595	0.00263543	0.00102546	0	7.87109e-05	0.000327515	0.00322706
Myxococcota	0.00390396	0.0172108	0.0100953	3.50324e-05	0.0215814	0.016316	0.0404174
NB1.j	0.000874601	8.49776e-05	4.14e-06	0	7.8493e-06	0.00289954	0.000275756
Other	0.002591	0.00646318	0.00480103	0.000122555	0.000936362	0.0122127	0.0130946
Planctomycetota	0.00956888	0.0190747	0.0132211	0.000135879	0.00312913	0.062183	0.0535644
Proteobacteria	0.542769	0.298797	0.314503	0.355531	0.684858	0.306899	0.322695
Verrucomicrobiota	0.00373331	0.0124717	0.00799281	0.01309	0.0043381	0.017229	0.0335015
