# Supplementary material for: Comparative assessment of Texas horned lizard (Phrynosoma cornutum) gut microbiome diversity and composition throughout transition from captivity to wild
Source: Front Microbiomes. 2025 Jun 18;4:1601442. doi: 10.3389/frmbi.2025.1601442 (PMC12993635; doi:10.3389/frmbi.2025.1601442)
Supplement: Supplementary file 7 [file Table3.xlsx]

## Sheet: Sheet1
Table 3. Mean Family relative abundance by sample type. The category "other" represents the summed relative abundance of families not present at a relative abundace of at least 0.05 in one sample.
Family	Captive Headstart	Post-Release Headstart	Resident	Captive Diet	Wild Diet	Captive Environment	Wild Environment
Sphingomonadaceae	0.015665	0.0785913	0.0494894	0.000605529	0.00971745	0.0601733	0.0715902
Devosiaceae	0.00246514	0.00148821	0.0013016	0.000291181	0.000746348	0.011331	0.00511791
Caulobacteraceae	0.00305927	0.00479524	0.00297024	0.000952606	0.00255709	0.00490372	0.00882137
Erwiniaceae	0.00142728	0.00181327	0.00145059	0.0175333	0.0113259	3.20699e-05	0.00275597
Morganellaceae	0.0781753	0.0071997	0.000536272	0.076533	0.000911781	0.0116216	8.19827e-05
Staphylococcaceae	0.0736291	0.0313472	0.0506104	0.0525392	0.00114405	0.00272085	0.000173381
Vicinamibacteraceae	0.00648489	0.0318542	0.0227706	5.45683e-05	0.00489522	0.0365334	0.0555946
uncultured	0.00130061	0.0170932	0.0124216	1.27505e-05	0.00219584	0.00195596	0.0236377
Planococcaceae	0.0150929	0.00678501	0.00340211	0.000608916	0.00301194	0.00991739	0.0049798
Enterobacteriaceae	0.26942	0.055026	0.103572	0.0925594	0.420055	0.000843294	0.00423052
Micromonosporaceae	0.0031851	0.0130647	0.00628197	1.23555e-05	0.0075092	0.00916446	0.0207494
Aeromonadaceae	4.63990526315789e-05	7.2639e-05	0.0389085	1.38738e-05	0.000107626	1.32618e-05	0.0039661
Bacillaceae	0.0271683	0.00806752	0.00654097	0.0131897	0.00605362	0.0749091	0.00870636
Chthoniobacteraceae	0.000109329	0.00602211	0.00376372	3.71699e-06	0.00140577	0.001579	0.0169744
Comamonadaceae	0.0302658	0.0178055	0.0165199	0.00305598	0.00487354	0.00640059	0.0352719
Pseudonocardiaceae	0.00286749	0.00482216	0.00445972	3.82732e-05	0.00165351	0.00833275	0.00763354
Spiroplasmataceae	4.5480198245614e-05	7.64454e-05	4.50182e-05	0.0743824	0	1.5686e-05	7.96452e-06
Gemmataceae	0.000630996	0.00467792	0.003342	5.20828e-06	0.000550295	0.00507483	0.0165638
Steroidobacteraceae	0.00168153	0.00626909	0.00384787	4.15436e-05	0.000665114	0.00665378	0.010877
Pseudomonadaceae	0.00829693	0.0060521	0.00240251	0.032694	0.0813249	0.00762851	0.00249673
Hymenobacteraceae	0.0022236	0.0219641	0.00969254	4.61406e-06	0.00176243	0.0147492	0.00743878
DS.100	6.53159649122807e-06	0.000814034	0.000507349	0	6.71673e-05	9.02359e-05	0.00175904
Opitutaceae	0.000416755	0.000724619	0.000380265	0	0.000170352	0.00463535	0.00257608
Streptomycetaceae	0.0136316	0.000894228	0.00105072	0.000611143	0.000298079	0.0136528	0.00133354
Nocardiaceae	0.0140362	0.015527	0.062846	0.000460769	0.0017462	0.000770656	0.00584195
Rubinisphaeraceae	0.00100367	0.00179628	0.00149881	9.20425e-06	0.000273939	0.0056287	0.00409036
Nocardioidaceae	0.0109214	0.0149222	0.0132801	2.42787e-05	0.00206318	0.0249775	0.0112566
Nitrosomonadaceae	0.000703876	0.00252325	0.00131774	4.52186e-06	0.00017407	0.00535701	0.00636608
Solimonadaceae	0.00228913	0.000167345	1.32228e-05	0	3.55571e-05	0.00123901	0.000266659
Intrasporangiaceae	0.0100034	0.0434774	0.0138521	2.5084e-05	0.000301799	0.00847465	0.00191726
uncultured.1	0.000507702	0.00589761	0.00493969	1.20831e-05	0.000759989	0.0064613	0.0106544
Subgroup_7	0.00021612	0.0012581	0.000850131	1.19887e-06	0.000255166	0.00348175	0.00633241
Mitochondria	0.00212569	0.000406812	4.65516e-05	0.0140809	0.000733479	9.97514e-05	0.000219708
Trueperaceae	0.000864889	0.000359114	1.81091e-05	1.5017e-05	7.8493e-06	0.00580498	1.61517e-05
Oxalobacteraceae	0.00234778	0.0149671	0.0107691	0.000409972	0.00697954	0.00663968	0.0149559
Thermoanaerobaculaceae	0.000274984	0.000807409	0.000390383	0	0.00010115	0.00220047	0.002853
Beijerinckiaceae	0.00227032	0.0240188	0.0163339	0.000580684	0.00860428	0.00441074	0.0426249
Gaiellaceae	0.000684278	0.00364155	0.00287583	2.62559e-05	0.000452376	0.00124482	0.00466849
Lachnospiraceae	0.0125056	0.000300037	0.000173598	0.00656352	0.00051323	0.00159905	0.000123155
Micrococcaceae	0.0176497	0.0321187	0.0179721	0.000676708	0.00654435	0.0201799	0.00741928
Unknown_Family	0	0.000774288	0.00119536	3.08578e-06	2.42507e-06	2.81139e-06	0.00518359
Microbacteriaceae	0.00127206	0.00356317	0.00223478	0.00188691	0.00194305	0.00381475	0.00367953
Lactobacillaceae	0.000980933	0.000247956	0.000650373	0.115119	0.00086448	0.000143934	0.000120792
Streptococcaceae	0.00125739	0.000327212	0.000329464	0.0423396	7.58486e-05	0.000201921	1.93732e-05
Corynebacteriaceae	0.0449356	0.0850208	0.000384285	0.00478984	0.0004225	0.000322413	5.17314e-05
Rhodobacteraceae	0.00646603	0.010644	0.00831098	0.0171208	0.00103652	0.00448833	0.00700882
TRA3.20	0.000710292	0.0022904	0.0021812	1.82963e-06	0.000569107	0.00655022	0.00582643
Xanthomonadaceae	0.00537403	0.00155465	0.00429576	0.00365328	0.00259733	0.0222373	0.00257055
Methylophilaceae	0.00905245	0.000735452	0.000923177	1.12086e-05	2.55159e-05	0.00300769	0.00128503
Chitinophagaceae	0.00247057	0.01961	0.0107104	6.5116e-05	0.00539629	0.01429	0.0380662
Streptosporangiaceae	0.00139742	0.00021872	0.000313699	1.10553e-06	0.000145846	0.00438004	0.000467051
Enterococcaceae	0.0131585	0.0174932	0.000581751	0.0707633	0.00360119	0.000311598	3.04953e-05
uncultured.2	0.00255263	0.000287773	0.000204995	1.5081e-05	9.26143e-06	0.0150927	0.0011022
Deinococcaceae	0.00361209	0.0676782	0.11582	4.30969e-05	0.00015928	5.54012e-05	0.00805344
Methyloligellaceae	0.00226353	0.00165441	0.00134213	2.99982e-05	0.000212821	0.00670678	0.00271937
TK10	0.00023354	0.00218379	0.00145925	1.52828e-06	0.000324374	0.00128281	0.00366779
Xanthobacteraceae	0.00279956	0.00793017	0.00641157	4.62998e-05	0.0019819	0.0132292	0.0160099
Pirellulaceae	0.00459135	0.00309492	0.00221294	6.40365e-05	0.000480835	0.0282456	0.00940372
Paenibacillaceae	0.00201071	0.00133622	0.0013202	0.0017641	0.00064937	0.0056757	0.0014289
Cellvibrionaceae	0.000346662	0.000728051	9.34985e-05	0	0.000136396	0.00362186	0.000961742
uncultured.5	0.00175245	0.000165836	0.000264468	2.62256e-05	4.89762e-06	0.00739577	0.000368184
Alcaligenaceae	0.00054876	3.18412e-05	0.000129347	0.00594055	0.000669605	0.000978228	5.47853e-05
KD4.96	0.0012411	0.004184	0.00307985	7.84667e-06	0.000458869	0.00410121	0.00618486
NB1.j	0.0008746	8.49779e-05	4.13907e-06	0	7.8493e-06	0.00289954	0.000275753
Chloroplast	0.00251146	0.00694922	0.00658332	0.0012218	0.11648	0.000774963	0.0255927
X67.14	0.000512989	0.00907955	0.00466711	4.9366e-05	0.00129812	0.00254981	0.0104257
Peptostreptococcales.Tissierellales	0.00141012	2.44042e-05	2.95211e-05	0.000221844	2.86861e-05	0.00221858	1.07318e-05
bacteriap25	0.000659702	0.00673893	0.004863	5.1484e-06	0.000549338	0.00213459	0.0107468
WD2101_soil_group	0.00022465	0.00633526	0.00419305	4.43447e-06	0.00130933	0.00419562	0.0162401
Sphingobacteriaceae	0.00107057	0.00190981	0.00130543	0.00923739	0.00132878	0.00173012	0.00432962
Pyrinomonadaceae	0.000199399	0.00961343	0.00683607	3.39201e-06	0.000965153	0.000530799	0.0258285
Acetobacteraceae	0.000490902	0.00269982	0.00332508	1.52105e-05	0.00177909	0.00103357	0.00433689
Gemmatimonadaceae	0.0010186	0.00385463	0.00295024	7.12069e-06	0.000422272	0.00670691	0.00723825
Thermomonosporaceae	0.00141133	0.000103216	0.000105152	8.50568e-06	0	0.00436319	0.000146497
Dermabacteraceae	0.00039842	0.000250098	0.00104762	0.00739558	0.000107866	0.000224052	4.96696e-06
A4b	0.000544943	0.000541243	0.000211121	6.89248e-06	5.12354e-05	0.00475209	0.00302409
Akkermansiaceae	0.00198823	4.4372e-05	0	0.0129024	0.00211629	3.60187e-05	2.48348e-06
JG30.KF.CM45	0.00175014	0.00539028	0.00332064	1.51705e-05	0.00115422	0.00795393	0.00810639
Solirubrobacteraceae	0.00110574	0.00614729	0.00824224	2.17467e-05	0.00125373	0.00196542	0.00788885
Limnochordia	0.00929924	0.000676491	0.000145444	1.30683e-05	2.42507e-06	0.0251623	6.77555e-05
Moraxellaceae	0.0026623	0.0038468	0.0035414	0.00840582	0.0538227	0.000224032	0.000305898
Brevibacteriaceae	0.00313918	0.00115388	2.78071e-06	0.00464466	0.000157043	0.000719885	0
Yersiniaceae	0.00152452	0.000588931	0.00134393	0.00699224	0.00137358	3.04602e-05	5.18717e-05
Thermomicrobiaceae	0.00853493	0.000130145	3.78867e-05	4.09951e-05	4.17618e-05	0.0221139	7.46751e-06
Exiguobacteraceae	0.00306195	0.011331	0.0113422	5.54801e-06	0.000147852	7.83198e-05	0.000135811
Anaerolineaceae	0.00279473	2.0116e-05	9.93233e-05	4.81711e-06	0	0.0092951	0.000114728
S085	0.000874117	0.000297143	0.000134448	2.37352e-06	0.000144309	0.00406706	0.000855395
Geodermatophilaceae	0.000869751	0.0100588	0.00681488	1.24562e-05	0.00402105	0.0020555	0.00962762
Hyphomicrobiaceae	0.00494051	0.000811457	0.000367927	4.8048e-05	0.00014703	0.0143348	0.00199954
Flavobacteriaceae	0.00365788	0.00156592	0.000377483	0.0179913	0.000206054	0.0146119	0.00186194
Blastocatellaceae	0.000799719	0.00906915	0.00659763	5.82043e-05	0.00201543	0.00557373	0.021574
Bacteroidaceae	0.0299681	0.0019299	7.40679e-05	0.000148716	0.0113776	2.28362e-05	1.17709e-05
Alteromonadaceae	0.00613316	1.0576e-05	1.98014e-05	7.48169e-05	0	0.00107464	0.000408534
Myxococcaceae	0.000208079	0.00395994	0.00239077	1.49482e-06	0.0196467	0.00162719	0.0114256
Leuconostocaceae	0.000211399	1.06311e-05	7.97988e-05	0.0157751	0.00014206	4.36585e-05	5.02783e-06
Rubrobacteriaceae	8.16433429824561e-05	0.0159736	0.014525	1.00942e-05	0.00226096	0.000219588	0.024444
Rhodanobacteraceae	0.0012865	0.000695902	0.000324042	3.44469e-05	0.000403357	0.000937693	0.00197248
Pedosphaeraceae	0.00053534	0.0013421	0.000964205	0	0.000216595	0.00626721	0.00613493
Burkholderiaceae	0.010929	0.0011677	0.00132291	0.000308005	0.0158809	0.00332025	0.00146396
Halomonadaceae	0.00101148	1.68983e-05	9.51156e-06	0.000138787	8.12401e-05	0.00824139	2.34675e-06
Mycobacteriaceae	0.00227074	0.00298009	0.00395908	0.00026341	0.00127739	0.00354285	0.00383921
Microscillaceae	0.00180222	0.00339649	0.00282097	2.09091e-05	0.000403281	0.0142831	0.00851038
Azospirillaceae	0.00109407	0.00990724	0.00908797	2.46475e-05	0.0140791	0.00129789	0.0121527
BIrii41	0.00130892	0.000400226	0.000237071	6.97332e-06	0.00029097	0.00560308	0.00163711
Ruminococcaceae	0.000111744	1.06766e-05	4.95148e-06	0.0116345	0.0060583	5.90266e-05	1.11483e-05
uncultured.8	0.00105681	0.00132207	0.00061697	1.18611e-05	0.00014637	0.00465308	0.00188042
Caldilineaceae	0.00130114	0.000734491	0.00105391	1.10553e-06	0.000150731	0.00604397	0.0019222
Spirosomaceae	0.000239303	0.00275041	0.00196656	0	0.000466145	0.00106042	0.00522735
Rhizobiaceae	0.00716387	0.0045978	0.0035512	0.00838716	0.00763591	0.0153725	0.0087125
Dietziaceae	0.0126723	0.0293817	0.102318	9.4124e-05	6.21074e-05	6.29322e-05	5.18068e-05
SC.I.84	8.1118081754386e-05	0.00366178	0.00343018	0	0.000261624	0.000881128	0.00669603
Thermoactinomycetaceae	0.00930447	0.000332706	0.000190836	1.41398e-06	1.34771e-05	0.0242796	0.000152236
Bryobacteraceae	0.000434506	0.00234454	0.00152127	1.49482e-06	0.000669398	0.00230638	0.00714237
Weeksellaceae	0.000263097	0.00128042	0.00600146	0.00130978	0.000519269	9.93439e-05	0.000514512
Sandaracinaceae	0.000544	0.00336981	0.00046999	1.33731e-06	0.000563766	0.00191926	0.00404642
Rhodocyclaceae	0.00176931	0.000706645	0.000300778	0.000243513	4.12145e-05	0.0011459	0.000840649
Saprospiraceae	0.000346403	0.000342895	0.000271907	2.13139e-05	8.43281e-06	0.0022722	0.0018342
Alicyclobacillaceae	0.00224967	0.00174343	0.0140842	9.83584e-06	0.00121346	0.00885358	0.00386517
Rickettsiaceae	0	1.97086e-05	6.4911e-05	0	0.000693631	2.93544e-05	3.93462e-05
MB.A2.108	0.000646547	0.00315146	0.0026882	0	0.000493578	0.00134285	0.00505951
env.OPS_17	0.000201972	0.00126245	0.000595511	0	0.000348955	0.00268016	0.0043802
SBR1031	0.00667456	6.46976e-05	0.000172609	6.18925e-05	1.26486e-05	0.0239011	0.000416995
Clostridiaceae	0.000715573	0.00142424	0.000639106	0.000378837	1.71446e-05	0.00170654	0.00060668
Subgroup_25	6.59654561403509e-05	0.00121978	0.00159453	1.60839e-06	0.000140803	3.29533e-05	0.00200868
Polyangiaceae	0.000345572	0.000909299	0.00101141	0	7.04555e-05	0.00088147	0.00586118
uncultured.13	0.000900611	0.00496036	0.00420883	8.07564e-06	0.000879508	0.00323775	0.00744907
Longimicrobiaceae	0.000667366	0.000464761	0.000451915	0	8.93112e-05	0.00285534	0.00297358
Nostocaceae	1.2950228245614e-05	0.00103143	0.00140078	0	6.8145e-05	3.22478e-06	0.00628588
Fusobacteriaceae	0.00106451	0.0001028	0	0.00289041	0	5.551e-06	2.55499e-06
Unknown_Family.1	0.000482138	0.00116992	0.001026	0.000431469	0.000143714	0.0052493	0.00330143
Phormidiaceae	0.00133643	0.00069044	0.00292215	0.123483	0.000247601	0.000200804	0.00750568
Oscillospiraceae	0.00139035	2.88028e-05	0	0.000136361	0.000949449	4.64471e-05	4.93006e-06
Gitt.GS.136	0.00158697	0.000833543	0.000611969	6.74009e-06	0.000106616	0.00471118	0.000830574
Hafniaceae	0.0378183	0.0056416	0.00121889	0.0189061	8.47165e-05	2.07104e-05	4.96105e-05
Nocardiopsaceae	0.00108796	0	0	3.49099e-05	6.87095e-06	0.000573109	2.76017e-06
uncultured.19	0	0.00048255	1.24172e-05	0	2.84622e-05	0	0.000173258
Nodosilineaceae	0	0.000465113	0.00114404	0	1.14082e-05	0	0.00353936
Kineosporiaceae	0.00029057	0.00135415	0.000790908	0	0.000270398	0.000145816	0.00213913
Budviciaceae	0.000160573	1.84067e-05	3.1211e-05	0.0412486	4.0535e-05	3.95973e-05	0
Cyclobacteriaceae	0.000335034	0.000223653	2.50436e-05	9.55655e-06	1.56986e-05	0.00153326	0.000193782
Coleofasciculaceae	9.36691228070175e-06	0.00152884	0.000608786	5.0355e-06	3.04464e-05	4.65985e-06	0.0126517
Limnochordaceae	0.00176248	4.54479e-06	4.13907e-06	0	0	0.00427591	2.99602e-06
Peptostreptococcaceae	0.000212101	0.000664736	0.000179324	0.00012277	0.019275	0.000269617	0.00022491
Oscillospirales	3.60956315789474e-05	0	0	0.000702274	0.00151827	6.03406e-06	0
Dermacoccaceae	0	0.000943012	0.0277842	1.82963e-06	0	0	0
Methylophagaceae	0.0047194	2.6884e-05	0.000133812	3.38607e-06	8.50494e-05	0.0106707	7.50651e-06
Wohlfahrtiimonadaceae	0.000114376	5.13294e-05	1.99601e-05	0.00256009	0	2.77381e-05	2.51392e-06
Listeriaceae	7.83582842105263e-06	2.57118e-06	3.94976e-06	0.000732167	0	1.58351e-05	4.31717e-06
Marinobacteraceae	0.000865311	0	2.58398e-05	2.88255e-06	0	0.00220973	0
Chromobacteriaceae	7.98313303508772e-05	0.000503173	3.40309e-05	0	0	1.95753e-06	9.35915e-05
Chitinimonadaceae	0.00076414	6.91698e-05	0	0	0	8.33167e-05	2.02288e-05
Desulfovibrionaceae	0.00107103	0.000306124	0	0.00137077	0.000894	4.57399e-06	2.21817e-06
Erysipelotrichaceae	0.000347277	8.08308e-05	6.77589e-05	0.000163316	0.0020554	2.61572e-05	5.23925e-05
Acidithiobacillaceae	0.000203015	0	0	0	0	3.10854e-05	0
Vagococcaceae	1.68814326315789e-05	1.33599e-06	3.27011e-05	0.0035572	0	2.10194e-05	0
Dysgonomonadaceae	0.000450195	5.79485e-06	0	8.08718e-05	0	0	0
X211ds20	0.000427783	0.000163624	1.34121e-05	4.4866e-06	8.44082e-05	0.00596511	0.000570645
Bifidobacteriaceae	2.0120701754386e-06	0	0	0.00064603	0	2.64254e-06	0
Anaplasmataceae	2.60841578947368e-05	3.6673e-05	3.9302e-06	0	0.0292689	2.41667e-06	6.98864e-06
Anaerovoracaceae	0.00111483	4.11468e-06	0	0	0	3.64756e-05	1.63373e-05
Actinomycetaceae	7.71328070175439e-06	0	0	0.0024233	0	1.33188e-06	0
Aerococcaceae	0.00317641	0.000488987	0.00149901	6.91515e-05	6.87095e-06	3.55346e-06	2.48348e-06
Tannerellaceae	7.06872338596491e-05	5.41751e-05	1.99601e-05	0.0357922	0.0414424	0.000103063	9.94462e-06
Acidaminococcaceae	6.06892456140351e-05	0	0	4.31855e-06	0.00173586	0	0
Other	0.0312342	0.0545935	0.0409777	0.00397297	0.009766	0.131575	0.110593
