# Supplementary material for: Comparative assessment of Texas horned lizard (Phrynosoma cornutum) gut microbiome diversity and composition throughout transition from captivity to wild
Source: Front Microbiomes. 2025 Jun 18;4:1601442. doi: 10.3389/frmbi.2025.1601442 (PMC12993635; doi:10.3389/frmbi.2025.1601442)
Supplement: Supplementary file 8 [file Table4.xlsx]

## Sheet: Sheet1
Table 4. Multiple comparison post-hoc of the LMM testing the effect of month on headstart lizard gut microbiome Shannon Diversity. Significant values are in bold (P<0.05)
Contrast	Estimate (s.e.)	df	T-ratio	p -value
January - Feburary	0.3717 (0.530)	71.8	0.701	0.9921
January - March	0.0285 (0.521)	70.9	0.055	1
January - April	1.2354 (0.563)	74.6	2.195	0.3109
January - May	-2.7661 (0.550)	73.6	-5.026	0.0001
January - June	-1.7022 (0.562)	72.9	-3.031	0.0502
January - July	-0.6074 (0.613)	76	-0.991	0.9544
February - March	-0.3432 (0.512)	70.1	-0.671	0.9938
February - April	0.8636 (0.554)	73.6	1.56	0.7078
February - May	-3.1378 (0.541)	72.7	-5.801	<.0001
February - June	-2.0740 (0.553)	73.6	-3.748	0.0062
February - July	-0.9791 (0.605)	76.6	-1.618	0.6711
March - April	1.2068 (0.545)	72.7	2.214	0.3012
March - May	-2.7946 (0.532)	71.8	-5.249	<.0001
March - June	-1.7308 (0.545)	72.7	-3.176	0.0341
March - July	-0.6359 (0.597)	75.6	-1.065	0.9362
April - May	-4.0014 (0.574)	75.6	-6.977	<.0001
April - June	-2.9376 (0.584)	75	-5.028	0.0001
April - July	-1.8427 (0.634)	78.4	-2.906	0.0682
May - June	1.0638(0.572)	73.9	1.859	0.5134
May - July	2.1587 (0.621)	75.4	3.474	0.0143
June - July	1.0949 (0.631)	74.7	1.735	0.5954
