# Supplementary material for: Comparative assessment of Texas horned lizard (Phrynosoma cornutum) gut microbiome diversity and composition throughout transition from captivity to wild
Source: Front Microbiomes. 2025 Jun 18;4:1601442. doi: 10.3389/frmbi.2025.1601442 (PMC12993635; doi:10.3389/frmbi.2025.1601442)
Supplement: Supplementary file 9 [file Table5.xlsx]

## Sheet: Sheet1
Table 5. Multiple comparison post-hoc of the LMM testing the effect of month on headstart lizard gut microbiome OTU richness. Significant values are in bold (P<0.05).
Contrast	Estimate (s.e.)	df	T-ratio	p -value
January - Feburary	203.8 (139)	71.5	1.462	0.7657
January - March	-89.1 (137)	70.8	-0.65	0.9948
January - April	353.4 (148)	74.2	2.385	0.2197
January - May	-1080.0 (145)	73.3	-7.457	<.0001
January - June	-465.2 (148)	72.6	-3.148	0.0368
January - July	17.4 (161)	75.6	0.108	1
February - March	-292.9 (134)	70	-2.178	0.3206
February - April	149.5 (146)	73.2	1.026	0.9462
February - May	-1283.8 (142)	72.4	-9.021	<.0001
February - June	-669.0 (146)	73.3	-4.594	0.0003
February - July	-186.4 (159)	76.1	-1.17	0.9032
March - April	442.4 (143)	72.4	3.085	0.0436
March - May	-990.9 (140)	71.6	-7.076	<.0001
March - June	-376.1 (143)	72.5	-2.623	0.1342
March - July	106.5 (157)	75.2	0.677	0.9935
April - May	-1433.4 (151)	75.2	-9.492	<.0001
April - June	-818.6 (154)	74.6	-5.322	<.0001
April - July	-335.9 (167)	77.9	-2.01	0.4168
May - June	614.8 (151)	73.6	4.082	0.0021
May - July	1097.4 (164)	75	6.709	<.0001
June - July	482.6 (166)	74.3	2.905	0.0689
