# Supplementary material for: Comparative assessment of Texas horned lizard (Phrynosoma cornutum) gut microbiome diversity and composition throughout transition from captivity to wild
Source: Front Microbiomes. 2025 Jun 18;4:1601442. doi: 10.3389/frmbi.2025.1601442 (PMC12993635; doi:10.3389/frmbi.2025.1601442)
Supplement: Supplementary file 10 [file Table6.xlsx]

## Sheet: Sheet1
Table 6. Pairwise Alpha Diversity Kruskal-Wallis test results. Significant values are bolded (p or q < 0.05). Q-value is adjusted p-value (Benjamini & Hochberg correction).
Metric	Groups	H	p-value	q-value
Shannon Diversity	May Headstart v. May Resident	14.8439	0.000117	0.000117
	July Headstart v. July Resident	2.04202	0.153007	0.153007
	OKC Zoo Prey Items v. TAFB Prey Items	0.231341	0.630531	0.630531
	OKC Zoo Environment v. TAFB Environment	4.40479	0.035838	0.035838
OTU Richness	May Headstart v. May Resident	12.7067	0.000364	0.000364
	July Headstart v. July Resident	0.00280112	0.957791	0.957791
	OKC Zoo Prey Items v. TAFB Prey Items	1.07165	0.300572	0.300572
	OKC Zoo Environment v. TAFB Environment	0.094332	0.75874	0.75874
