# Supplementary material for: Comparative assessment of Texas horned lizard (Phrynosoma cornutum) gut microbiome diversity and composition throughout transition from captivity to wild
Source: Front Microbiomes. 2025 Jun 18;4:1601442. doi: 10.3389/frmbi.2025.1601442 (PMC12993635; doi:10.3389/frmbi.2025.1601442)
Supplement: Supplementary file 11 [file Table7.xlsx]

## Sheet: Sheet1
Table 7. Texas horned lizard Beta Diversity PERMANOVAs results. Significant results are bolded (P < 0.05).
Metric	Groups	pseudo-F	p-value
Unweighted Unifrac Distance	May Headstart v. May Resident	1.80796	0.006
	July Headstart v. July Resident	1.13137	0.176
Weighted Unifrac Diversity	May Headstart v. May Resident	1.99821	0.025
	July Headstart v. July Resident	1.52754	0.107
