# Supplementary material for: Comparative assessment of Texas horned lizard (Phrynosoma cornutum) gut microbiome diversity and composition throughout transition from captivity to wild
Source: Front Microbiomes. 2025 Jun 18;4:1601442. doi: 10.3389/frmbi.2025.1601442 (PMC12993635; doi:10.3389/frmbi.2025.1601442)
Supplement: Supplementary file 12 [file Table8.xlsx]

## Sheet: Sheet1
Table 8. All Sample Pairwise Unweighted Unifrac Distance PERMANOVAs results. Significant values are bolded (P < 0.05). Q-value is adjusted p-value (Benjamini & Hochberg correction).
Group 1	Group 2	Sample size	Permutations	pseudo-F	p-value	q-value
Diet Post Release	Diet Pre Release	48	999	3.96816	0.001	0.00105
Diet Post Release	Environment Post Release	43	999	17.6009	0.001	0.00105
Diet Post Release	Environment Pre Release	52	999	22.778	0.001	0.00105
Diet Post Release	Headstart Post Release	54	999	13.7236	0.001	0.00105
Diet Post Release	Headstart Pre Release	77	999	9.59469	0.001	0.00105
Diet Post Release	Resident	40	999	9.25911	0.001	0.00105
Diet Pre Release	Environment Post Release	51	999	32.6609	0.001	0.00105
Diet Pre Release	Environment Pre Release	60	999	39.4465	0.001	0.00105
Diet Pre Release	Headstart Post Release	62	999	28.3245	0.001	0.00105
Diet Pre Release	Headstart Pre Release	85	999	18.6535	0.001	0.00105
Diet Pre Release	Resident	48	999	19.377	0.001	0.00105
Environmen Post Release	Environment Pre Release	55	999	17.4215	0.001	0.00105
Environment Post Release	Headstart Post Release	57	999	6.2009	0.001	0.00105
Environment Post Release	Headstart Pre Release	80	999	20.4649	0.001	0.00105
Environment Post Release	Resident	43	999	6.61018	0.001	0.00105
Environment Pre Release	Headstart Post Release	66	999	20.1935	0.001	0.00105
Environment Pre Release	Headstart Pre Release	89	999	17.9175	0.001	0.00105
Environment Pre Release	Resident	52	999	16.657	0.001	0.00105
Headstart Post Release	Headstart Pre Release	91	999	14.3346	0.001	0.00105
Headstart Post Release	Resident	54	999	1.42603	0.042	0.042
Headstart Pre Release	Resident	77	999	8.91119	0.001	0.00105
